# Supplementary material for: The Cytotoxic Effect of Genistein, a Soybean Isoflavone, against Cultured Tribolium Cells
Source: Insects. 2020 Apr 12;11(4):241. doi: 10.3390/insects11040241 (PMC7240614; doi:10.3390/insects11040241)
Supplement: Supplementary file 1 [file insects-11-00241-s001.zip]

Archive with 1 entries (1 files):
- insects-745259-supplementary.xlsx
