# Supplementary material for: The Cytotoxic Effect of Genistein, a Soybean Isoflavone, against Cultured Tribolium Cells
Source: Insects. 2020 Apr 12;11(4):241. doi: 10.3390/insects11040241 (PMC7240614; doi:10.3390/insects11040241)
Supplement: Supplementary file 1 [file insects-11-00241-s001.zip › insects-745259-supplementary.xlsx]

## Sheet: Figure 1
Figure 1
Table Analyzed	Copy of Unpaired t test data
Column B	soy flour
vs.	vs.
Column A	water
Mann Whitney test
P value	<0.0001
Exact or approximate P value?	Exact
P value summary	****
Significantly different (P < 0.05)?	Yes
One- or two-tailed P value?	Two-tailed
Sum of ranks in column A,B	697 , 1788
Mann-Whitney U	67
Difference between medians
Median of column A	27, n=35
Median of column B	90, n=35
Difference: Actual	63
Difference: Hodges-Lehmann	50

## Sheet: Figure 2
Figure 2
Comparison of Survival Curves
Log-rank (Mantel-Cox) test (recommended)
Chi square	71.38
df	2
P value	<0.0001
P value summary	****
Are the survival curves sig different?	Yes
Logrank test for trend (recommended)
Chi square	62.16
df	1
P value	<0.0001
P value summary	****
Sig. trend?	Yes
Gehan-Breslow-Wilcoxon test
Chi square	61.87
df	2
P value	<0.0001
P value summary	****
Are the survival curves sig different?	Yes

## Sheet: Figure 3
Figure 3
ANOVA
Kruskal-Wallis test
P value	0.007
Exact or approximate P value?	Approximate
P value summary	**
Do the medians vary signif. (P < 0.05)?	Yes
Number of groups	8
Kruskal-Wallis statistic	19.41
Data summary
Number of treatments (columns)	8
Number of values (total)	24
Multiple comparisons
Number of families	1
Number of comparisons per family	7
Alpha	0.05
Dunn's multiple comparisons test	Mean rank diff.	Significant?	Summary	Adjusted P Value	A-?
mock vs. DMSO	2.667	No	ns	>0.9999	B	DMSO
mock vs. Daidzin	3.167	No	ns	>0.9999	C	Daidzin
mock vs. Genistin	11	No	ns	0.3965	D	Genistin
mock vs. Glycitin	2.167	No	ns	>0.9999	E	Glycitin
mock vs. Daidzein	15.33	No	ns	0.0552	F	Daidzein
mock vs. Glycitein	10	No	ns	0.5819	G	Glycitein
mock vs. Genistein	18.33	Yes	*	0.0104	H	Genistein
Test details	Mean rank 1	Mean rank 2	Mean rank diff.	n1	n2
mock vs. DMSO	20.33	17.67	2.667	3	3
mock vs. Daidzin	20.33	17.17	3.167	3	3
mock vs. Genistin	20.33	9.333	11	3	3
mock vs. Glycitin	20.33	18.17	2.167	3	3
mock vs. Daidzein	20.33	5	15.33	3	3
mock vs. Glycitein	20.33	10.33	10	3	3
mock vs. Genistein	20.33	2	18.33	3	3

## Sheet: Figure 5
Figure 5
ANOVA
Kruskal-Wallis test
P value	0.0003
Exact or approximate P value?	Approximate
P value summary	***
Do the medians vary signif. (P < 0.05)?	Yes
Number of groups	8
Kruskal-Wallis statistic	27.06
Data summary
Number of treatments (columns)	8
Number of values (total)	40
Multiple comparisons
Number of comparisons per family	28
Alpha	0.05
Dunn's multiple comparisons test	Mean rank diff.	Significant?	Summary	Adjusted P Value
mock vs. DMSO	3.6	No	ns	>0.9999	A-B
mock vs. Daidzin	10.3	No	ns	>0.9999	A-C
mock vs. Genistin	24.7	Yes	*	0.0233	A-D
mock vs. Glycitin	8.4	No	ns	>0.9999	A-E
mock vs. Daidzein	11	No	ns	>0.9999	A-F
mock vs. Glycitein	15.5	No	ns	>0.9999	A-G
mock vs. Genistein	30.5	Yes	**	0.001	A-H
DMSO vs. Daidzin	6.7	No	ns	>0.9999	B-C
DMSO vs. Genistin	21.1	No	ns	0.1206	B-D
DMSO vs. Glycitin	4.8	No	ns	>0.9999	B-E
DMSO vs. Daidzein	7.4	No	ns	>0.9999	B-F
DMSO vs. Glycitein	11.9	No	ns	>0.9999	B-G
DMSO vs. Genistein	26.9	Yes	**	0.0077	B-H
Daidzin vs. Genistin	14.4	No	ns	>0.9999	C-D
Daidzin vs. Glycitin	-1.9	No	ns	>0.9999	C-E
Daidzin vs. Daidzein	0.7	No	ns	>0.9999	C-F
Daidzin vs. Glycitein	5.2	No	ns	>0.9999	C-G
Daidzin vs. Genistein	20.2	No	ns	0.1758	C-H
Genistin vs. Glycitin	-16.3	No	ns	0.7681	D-E
Genistin vs. Daidzein	-13.7	No	ns	>0.9999	D-F
Genistin vs. Glycitein	-9.2	No	ns	>0.9999	D-G
Genistin vs. Genistein	5.8	No	ns	>0.9999	D-H
Glycitin vs. Daidzein	2.6	No	ns	>0.9999	E-F
Glycitin vs. Glycitein	7.1	No	ns	>0.9999	E-G
Glycitin vs. Genistein	22.1	No	ns	0.0781	E-H
Daidzein vs. Glycitein	4.5	No	ns	>0.9999	F-G
Daidzein vs. Genistein	19.5	No	ns	0.2333	F-H
Glycitein vs. Genistein	15	No	ns	>0.9999	G-H
Test details	Mean rank 1	Mean rank 2	Mean rank diff.	n1	n2
mock vs. DMSO	33.5	29.9	3.6	5	5
mock vs. Daidzin	33.5	23.2	10.3	5	5
mock vs. Genistin	33.5	8.8	24.7	5	5
mock vs. Glycitin	33.5	25.1	8.4	5	5
mock vs. Daidzein	33.5	22.5	11	5	5
mock vs. Glycitein	33.5	18	15.5	5	5
mock vs. Genistein	33.5	3	30.5	5	5
DMSO vs. Daidzin	29.9	23.2	6.7	5	5
DMSO vs. Genistin	29.9	8.8	21.1	5	5
DMSO vs. Glycitin	29.9	25.1	4.8	5	5
DMSO vs. Daidzein	29.9	22.5	7.4	5	5
DMSO vs. Glycitein	29.9	18	11.9	5	5
DMSO vs. Genistein	29.9	3	26.9	5	5
Daidzin vs. Genistin	23.2	8.8	14.4	5	5
Daidzin vs. Glycitin	23.2	25.1	-1.9	5	5
Daidzin vs. Daidzein	23.2	22.5	0.7	5	5
Daidzin vs. Glycitein	23.2	18	5.2	5	5
Daidzin vs. Genistein	23.2	3	20.2	5	5
Genistin vs. Glycitin	8.8	25.1	-16.3	5	5
Genistin vs. Daidzein	8.8	22.5	-13.7	5	5
Genistin vs. Glycitein	8.8	18	-9.2	5	5
Genistin vs. Genistein	8.8	3	5.8	5	5
Glycitin vs. Daidzein	25.1	22.5	2.6	5	5
Glycitin vs. Glycitein	25.1	18	7.1	5	5
Glycitin vs. Genistein	25.1	3	22.1	5	5
Daidzein vs. Glycitein	22.5	18	4.5	5	5
Daidzein vs. Genistein	22.5	3	19.5	5	5
Glycitein vs. Genistein	18	3	15	5	5
